# Supplementary material for: Bacillus subtilis ER-08, a multifunctional plant growth-promoting rhizobacterium, promotes the growth of fenugreek (Trigonella foenum-graecum L.) plants under salt and drought stress
Source: Front Microbiol. 2023 Aug 24;14:1208743. doi: 10.3389/fmicb.2023.1208743 (PMC10483830; doi:10.3389/fmicb.2023.1208743)
Supplement: Supplementary file 2 [file Table_2.xlsx]

## Sheet: Sheet1
Supplementary Table 2 Estimates of Evolutionary Divergence between Sequences
Species 1	Species 2	Patristic distances between pairs of sequences	The number of base substitutions per site from between sequences
Alkalibacillus.haloalkaliphilus C5 JX844202	Alkalibacillus.silvisoli BM2 NR 041482	0.0162846	0.0162707
Alkalibacillus.haloalkaliphilus C5 JX844202	Lentibacillus.populi WD4L-1 NR 153711	0.0946383	0.0855148
Alkalibacillus.haloalkaliphilus C5 JX844202	Gracilibacillus.ureilyticus T78 MW827864	0.0897051	0.0623849
Alkalibacillus.haloalkaliphilus C5 JX844202	Virgibacillus.sp. DV2-39 GQ407243	0.0973323	0.0805212
Alkalibacillus.haloalkaliphilus C5 JX844202	Halobacillus.sp. XJSL9-3 GQ903462	0.107154	0.0817703
Alkalibacillus.haloalkaliphilus C5 JX844202	Gracilibacillus.dipsosauri GDHT17 MG980059	0.0955731	0.0877389
Alkalibacillus.haloalkaliphilus C5 JX844202	B.subtilis PPB2 KJ690255	0.0918008	0.075296
Alkalibacillus.haloalkaliphilus C5 JX844202	B.licheniformis KR7-12 LC512758	0.0867856	0.0754544
Alkalibacillus.haloalkaliphilus C5 JX844202	Anoxybacillus.sp. J-17 MK418561	0.121826	0.101973
Alkalibacillus.haloalkaliphilus C5 JX844202	Anoxybacillus.sp. SCSIO-15096 JX555982	0.0951654	0.0722586
Alkalibacillus.haloalkaliphilus C5 JX844202	Geobacillus.stearothermophilus Lmb010 KT986083	0.10191	0.0885727
Alkalibacillus.haloalkaliphilus C5 JX844202	Lysinibacillus.fusiformis B KF916675	0.104695	0.0837203
Alkalibacillus.haloalkaliphilus C5 JX844202	E.coli NAF2 OP503808	0.301912	0.276287
Alkalibacillus.silvisoli BM2 NR 041482	Lentibacillus.populi WD4L-1 NR 153711	0.0999918	0.0864082
Alkalibacillus.silvisoli BM2 NR 041482	Gracilibacillus.ureilyticus T78 MW827864	0.0950586	0.0609439
Alkalibacillus.silvisoli BM2 NR 041482	Virgibacillus.sp. DV2-39 GQ407243	0.102686	0.082092
Alkalibacillus.silvisoli BM2 NR 041482	Halobacillus.sp. XJSL9-3 GQ903462	0.112507	0.0846587
Alkalibacillus.silvisoli BM2 NR 041482	Gracilibacillus.dipsosauri GDHT17 MG980059	0.100927	0.087171
Alkalibacillus.silvisoli BM2 NR 041482	B.subtilis PPB2 KJ690255	0.0971542	0.0777886
Alkalibacillus.silvisoli BM2 NR 041482	B.licheniformis KR7-12 LC512758	0.0921391	0.0783006
Alkalibacillus.silvisoli BM2 NR 041482	Anoxybacillus.sp. J-17 MK418561	0.12718	0.102858
Alkalibacillus.silvisoli BM2 NR 041482	Anoxybacillus.sp. SCSIO-15096 JX555982	0.100519	0.0718609
Alkalibacillus.silvisoli BM2 NR 041482	Geobacillus.stearothermophilus Lmb010 KT986083	0.107263	0.0904522
Alkalibacillus.silvisoli BM2 NR 041482	Lysinibacillus.fusiformis B KF916675	0.110049	0.0862802
Alkalibacillus.silvisoli BM2 NR 041482	E.coli NAF2 OP503808	0.307266	0.286131
Alteribacillus.bidgolensis P4B NR 109122	B.licheniformis AH-96 MT102967	0.120216	0.0868579
Alteribacillus.bidgolensis P4B NR 109122	Virgibacillus.sp. DV2-40 GQ407244	0.129368	0.0985361
Alteribacillus.bidgolensis P4B NR 109122	Lentibacillus.populi CC54 MK618622	0.128052	0.0963588
Alteribacillus.bidgolensis P4B NR 109122	Alkalibacillus.haloalkaliphilus C5 JX844202	0.0941806	0.081812
Alteribacillus.bidgolensis P4B NR 109122	Alkalibacillus.silvisoli BM2 NR 041482	0.0995341	0.0912904
Alteribacillus.bidgolensis P4B NR 109122	Lentibacillus.populi WD4L-1 NR 153711	0.128052	0.100867
Alteribacillus.bidgolensis P4B NR 109122	Gracilibacillus.ureilyticus T78 MW827864	0.123119	0.0961675
Alteribacillus.bidgolensis P4B NR 109122	Virgibacillus.sp. DV2-39 GQ407243	0.130746	0.0992774
Alteribacillus.bidgolensis P4B NR 109122	Halobacillus.sp. XJSL9-3 GQ903462	0.140568	0.0984134
Alteribacillus.bidgolensis P4B NR 109122	Gracilibacillus.dipsosauri GDHT17 MG980059	0.128987	0.110282
Alteribacillus.bidgolensis P4B NR 109122	B.subtilis PPB2 KJ690255	0.125215	0.0929638
Alteribacillus.bidgolensis P4B NR 109122	B.licheniformis KR7-12 LC512758	0.1202	0.0921895
Alteribacillus.bidgolensis P4B NR 109122	Anoxybacillus.sp. J-17 MK418561	0.15524	0.117467
Alteribacillus.bidgolensis P4B NR 109122	Anoxybacillus.sp. SCSIO-15096 JX555982	0.128579	0.0875878
Alteribacillus.bidgolensis P4B NR 109122	Geobacillus.stearothermophilus Lmb010 KT986083	0.135324	0.101562
Alteribacillus.bidgolensis P4B NR 109122	Lysinibacillus.fusiformis B KF916675	0.138109	0.101247
Alteribacillus.bidgolensis P4B NR 109122	E.coli NAF2 OP503808	0.289221	0.276843
Alteribacillus.iranensis X5B NR 109121	B.subtilis VT-V-4 MN524177	0.121935	0.096019
Alteribacillus.iranensis X5B NR 109121	Alteribacillus.bidgolensis P4B NR 109122	0.0304463	0.0298803
Alteribacillus.iranensis X5B NR 109121	B.licheniformis AH-96 MT102967	0.121945	0.0886147
Alteribacillus.iranensis X5B NR 109121	Virgibacillus.sp. DV2-40 GQ407244	0.131098	0.102913
Alteribacillus.iranensis X5B NR 109121	Lentibacillus.populi CC54 MK618622	0.129782	0.09759
Alteribacillus.iranensis X5B NR 109121	Alkalibacillus.haloalkaliphilus C5 JX844202	0.0959102	0.0822853
Alteribacillus.iranensis X5B NR 109121	Alkalibacillus.silvisoli BM2 NR 041482	0.101264	0.087083
Alteribacillus.iranensis X5B NR 109121	Lentibacillus.populi WD4L-1 NR 153711	0.129782	0.09759
Alteribacillus.iranensis X5B NR 109121	Gracilibacillus.ureilyticus T78 MW827864	0.124849	0.101141
Alteribacillus.iranensis X5B NR 109121	Virgibacillus.sp. DV2-39 GQ407243	0.132476	0.102071
Alteribacillus.iranensis X5B NR 109121	Halobacillus.sp. XJSL9-3 GQ903462	0.142298	0.103742
Alteribacillus.iranensis X5B NR 109121	Gracilibacillus.dipsosauri GDHT17 MG980059	0.130717	0.105944
Alteribacillus.iranensis X5B NR 109121	B.subtilis PPB2 KJ690255	0.126944	0.0959422
Alteribacillus.iranensis X5B NR 109121	B.licheniformis KR7-12 LC512758	0.121929	0.0959464
Alteribacillus.iranensis X5B NR 109121	Anoxybacillus.sp. J-17 MK418561	0.15697	0.116068
Alteribacillus.iranensis X5B NR 109121	Anoxybacillus.sp. SCSIO-15096 JX555982	0.130309	0.0922091
Alteribacillus.iranensis X5B NR 109121	Geobacillus.stearothermophilus Lmb010 KT986083	0.137053	0.0960917
Alteribacillus.iranensis X5B NR 109121	Lysinibacillus.fusiformis B KF916675	0.139839	0.098514
Alteribacillus.iranensis X5B NR 109121	E.coli NAF2 OP503808	0.290951	0.277175
Anoxybacillus.sp. J-17 MK418561	Anoxybacillus.sp. SCSIO-15096 JX555982	0.105914	0.0694071
Anoxybacillus.sp. J-17 MK418561	Geobacillus.stearothermophilus Lmb010 KT986083	0.088306	0.0721381
Anoxybacillus.sp. J-17 MK418561	Lysinibacillus.fusiformis B KF916675	0.0910914	0.0661072
Anoxybacillus.sp. J-17 MK418561	E.coli NAF2 OP503808	0.362972	0.271518
Anoxybacillus.sp. SCSIO-15096 JX555982	Geobacillus.stearothermophilus Lmb010 KT986083	0.0859978	0.0713491
Anoxybacillus.sp. SCSIO-15096 JX555982	Lysinibacillus.fusiformis B KF916675	0.0887832	0.0648582
Anoxybacillus.sp. SCSIO-15096 JX555982	E.coli NAF2 OP503808	0.336311	0.282631
B.amyloliquefaciens LD4 LC543411	B.amyloliquefaciens LD7 LC543413	1.61012e-05	0
B.amyloliquefaciens LD4 LC543411	Alteribacillus.iranensis X5B NR 109121	0.125299	0.0983435
B.amyloliquefaciens LD4 LC543411	B.subtilis VT-V-4 MN524177	0.00626817	0.00636103
B.amyloliquefaciens LD4 LC543411	Alteribacillus.bidgolensis P4B NR 109122	0.123569	0.0967814
B.amyloliquefaciens LD4 LC543411	B.licheniformis AH-96 MT102967	0.0062789	0.00652236
B.amyloliquefaciens LD4 LC543411	Virgibacillus.sp. DV2-40 GQ407244	0.0239847	0.0243332
B.amyloliquefaciens LD4 LC543411	Lentibacillus.populi CC54 MK618622	0.107848	0.0809032
B.amyloliquefaciens LD4 LC543411	Alkalibacillus.haloalkaliphilus C5 JX844202	0.0901554	0.0760395
B.amyloliquefaciens LD4 LC543411	Alkalibacillus.silvisoli BM2 NR 041482	0.0955089	0.0808502
B.amyloliquefaciens LD4 LC543411	Lentibacillus.populi WD4L-1 NR 153711	0.107848	0.0815851
B.amyloliquefaciens LD4 LC543411	Gracilibacillus.ureilyticus T78 MW827864	0.102915	0.0770542
B.amyloliquefaciens LD4 LC543411	Virgibacillus.sp. DV2-39 GQ407243	0.0253627	0.0257712
B.amyloliquefaciens LD4 LC543411	Halobacillus.sp. XJSL9-3 GQ903462	0.0618793	0.0537297
B.amyloliquefaciens LD4 LC543411	Gracilibacillus.dipsosauri GDHT17 MG980059	0.0668514	0.056143
B.amyloliquefaciens LD4 LC543411	B.subtilis PPB2 KJ690255	0.011278	0.00701833
B.amyloliquefaciens LD4 LC543411	B.licheniformis KR7-12 LC512758	0.0062628	0.00631639
B.amyloliquefaciens LD4 LC543411	Anoxybacillus.sp. J-17 MK418561	0.0765515	0.0652754
B.amyloliquefaciens LD4 LC543411	Anoxybacillus.sp. SCSIO-15096 JX555982	0.0742433	0.0588694
B.amyloliquefaciens LD4 LC543411	Geobacillus.stearothermophilus Lmb010 KT986083	0.0213871	0.00773823
B.amyloliquefaciens LD4 LC543411	Lysinibacillus.fusiformis B KF916675	0.0241724	0.00987645
B.amyloliquefaciens LD4 LC543411	E.coli NAF2 OP503808	0.331301	0.27659
B.amyloliquefaciens LD6 LC543412	B.subtilis NBRINN3.2 MK168627	0.0296724	0.0126552
B.amyloliquefaciens LD6 LC543412	Caldibacillus.sp. DGS10 OM142578	0.112874	0.0961062
B.amyloliquefaciens LD6 LC543412	Caldibacillus.sp. GRJ2 MZ203594	0.111282	0.0895195
B.amyloliquefaciens LD6 LC543412	B.subtilis PPB6 MZ367715	0.0119649	0.00769849
B.amyloliquefaciens LD6 LC543412	Lysinibacillus.sphaericus Mn2-3 MH762115	0.0356435	0.0277382
B.amyloliquefaciens LD6 LC543412	Halobacillus.sp. GSP47 AY505521	0.0817134	0.0666013
B.amyloliquefaciens LD6 LC543412	B.amyloliquefaciens LD4 LC543411	1.07341e-05	0
B.amyloliquefaciens LD6 LC543412	B.amyloliquefaciens LD7 LC543413	1.61012e-05	0
B.amyloliquefaciens LD6 LC543412	Alteribacillus.iranensis X5B NR 109121	0.125299	0.0983435
B.amyloliquefaciens LD6 LC543412	B.subtilis VT-V-4 MN524177	0.00626817	0.00634757
B.amyloliquefaciens LD6 LC543412	Alteribacillus.bidgolensis P4B NR 109122	0.123569	0.0966363
B.amyloliquefaciens LD6 LC543412	B.licheniformis AH-96 MT102967	0.0062789	0.00651763
B.amyloliquefaciens LD6 LC543412	Virgibacillus.sp. DV2-40 GQ407244	0.0239847	0.0242984
B.amyloliquefaciens LD6 LC543412	Lentibacillus.populi CC54 MK618622	0.107848	0.0809032
B.amyloliquefaciens LD6 LC543412	Alkalibacillus.haloalkaliphilus C5 JX844202	0.0901554	0.0757597
B.amyloliquefaciens LD6 LC543412	Alkalibacillus.silvisoli BM2 NR 041482	0.0955089	0.0805513
B.amyloliquefaciens LD6 LC543412	Lentibacillus.populi WD4L-1 NR 153711	0.107848	0.0820451
B.amyloliquefaciens LD6 LC543412	Gracilibacillus.ureilyticus T78 MW827864	0.102915	0.0770542
B.amyloliquefaciens LD6 LC543412	Virgibacillus.sp. DV2-39 GQ407243	0.0253627	0.0257343
B.amyloliquefaciens LD6 LC543412	Halobacillus.sp. XJSL9-3 GQ903462	0.0618793	0.0535353
B.amyloliquefaciens LD6 LC543412	Gracilibacillus.dipsosauri GDHT17 MG980059	0.0668514	0.0567066
B.amyloliquefaciens LD6 LC543412	B.subtilis PPB2 KJ690255	0.011278	0.00699379
B.amyloliquefaciens LD6 LC543412	B.licheniformis KR7-12 LC512758	0.0062628	0.0062943
B.amyloliquefaciens LD6 LC543412	Anoxybacillus.sp. J-17 MK418561	0.0765515	0.0650368
B.amyloliquefaciens LD6 LC543412	Anoxybacillus.sp. SCSIO-15096 JX555982	0.0742433	0.0586562
B.amyloliquefaciens LD6 LC543412	Geobacillus.stearothermophilus Lmb010 KT986083	0.0213871	0.00912178
B.amyloliquefaciens LD6 LC543412	Lysinibacillus.fusiformis B KF916675	0.0241724	0.0105772
B.amyloliquefaciens LD6 LC543412	E.coli NAF2 OP503808	0.331301	0.27659
B.amyloliquefaciens LD7 LC543413	Alteribacillus.iranensis X5B NR 109121	0.125294	0.0983435
B.amyloliquefaciens LD7 LC543413	B.subtilis VT-V-4 MN524177	0.0062628	0.00635205
B.amyloliquefaciens LD7 LC543413	Alteribacillus.bidgolensis P4B NR 109122	0.123564	0.0965639
B.amyloliquefaciens LD7 LC543413	B.licheniformis AH-96 MT102967	0.00627353	0.00651763
B.amyloliquefaciens LD7 LC543413	Virgibacillus.sp. DV2-40 GQ407244	0.0239794	0.0242811
B.amyloliquefaciens LD7 LC543413	Lentibacillus.populi CC54 MK618622	0.107843	0.0809032
B.amyloliquefaciens LD7 LC543413	Alkalibacillus.haloalkaliphilus C5 JX844202	0.09015	0.0757597
B.amyloliquefaciens LD7 LC543413	Alkalibacillus.silvisoli BM2 NR 041482	0.0955035	0.0805513
B.amyloliquefaciens LD7 LC543413	Lentibacillus.populi WD4L-1 NR 153711	0.107843	0.0828071
B.amyloliquefaciens LD7 LC543413	Gracilibacillus.ureilyticus T78 MW827864	0.10291	0.0770542
B.amyloliquefaciens LD7 LC543413	Virgibacillus.sp. DV2-39 GQ407243	0.0253574	0.025716
B.amyloliquefaciens LD7 LC543413	Halobacillus.sp. XJSL9-3 GQ903462	0.0618739	0.0535353
B.amyloliquefaciens LD7 LC543413	Gracilibacillus.dipsosauri GDHT17 MG980059	0.0668461	0.0574753
B.amyloliquefaciens LD7 LC543413	B.subtilis PPB2 KJ690255	0.0112726	0.00699379
B.amyloliquefaciens LD7 LC543413	B.licheniformis KR7-12 LC512758	0.00625743	0.0062943
B.amyloliquefaciens LD7 LC543413	Anoxybacillus.sp. J-17 MK418561	0.0765461	0.0657854
B.amyloliquefaciens LD7 LC543413	Anoxybacillus.sp. SCSIO-15096 JX555982	0.074238	0.0586562
B.amyloliquefaciens LD7 LC543413	Geobacillus.stearothermophilus Lmb010 KT986083	0.0213817	0.00983027
B.amyloliquefaciens LD7 LC543413	Lysinibacillus.fusiformis B KF916675	0.0241671	0.0112822
B.amyloliquefaciens LD7 LC543413	E.coli NAF2 OP503808	0.331296	0.27659
B.licheniformis AH-96 MT102967	Virgibacillus.sp. DV2-40 GQ407244	0.020631	0.0183925
B.licheniformis AH-96 MT102967	Lentibacillus.populi CC54 MK618622	0.104495	0.0674236
B.licheniformis AH-96 MT102967	Alkalibacillus.haloalkaliphilus C5 JX844202	0.0868017	0.0681016
B.licheniformis AH-96 MT102967	Alkalibacillus.silvisoli BM2 NR 041482	0.0921552	0.0690614
B.licheniformis AH-96 MT102967	Lentibacillus.populi WD4L-1 NR 153711	0.104495	0.0673725
B.licheniformis AH-96 MT102967	Gracilibacillus.ureilyticus T78 MW827864	0.0995614	0.0653121
B.licheniformis AH-96 MT102967	Virgibacillus.sp. DV2-39 GQ407243	0.0220091	0.0183874
B.licheniformis AH-96 MT102967	Halobacillus.sp. XJSL9-3 GQ903462	0.0585256	0.0461813
B.licheniformis AH-96 MT102967	Gracilibacillus.dipsosauri GDHT17 MG980059	0.0634977	0.0478702
B.licheniformis AH-96 MT102967	B.subtilis PPB2 KJ690255	0.00500979	0.00216628
B.licheniformis AH-96 MT102967	B.licheniformis KR7-12 LC512758	2.68353e-05	0
B.licheniformis AH-96 MT102967	Anoxybacillus.sp. J-17 MK418561	0.0731978	0.0525315
B.licheniformis AH-96 MT102967	Anoxybacillus.sp. SCSIO-15096 JX555982	0.0708896	0.0538031
B.licheniformis AH-96 MT102967	Geobacillus.stearothermophilus Lmb010 KT986083	0.0151189	0
B.licheniformis AH-96 MT102967	Lysinibacillus.fusiformis B KF916675	0.0179043	0.00217255
B.licheniformis AH-96 MT102967	E.coli NAF2 OP503808	0.327947	0.274779
B.licheniformis KR7-12 LC512758	Anoxybacillus.sp. J-17 MK418561	0.0731817	0.0642108
B.licheniformis KR7-12 LC512758	Anoxybacillus.sp. SCSIO-15096 JX555982	0.0708735	0.0579941
B.licheniformis KR7-12 LC512758	Geobacillus.stearothermophilus Lmb010 KT986083	0.015135	0.0138756
B.licheniformis KR7-12 LC512758	Lysinibacillus.fusiformis B KF916675	0.0179204	0.00841973
B.licheniformis KR7-12 LC512758	E.coli NAF2 OP503808	0.327931	0.279736
B.subtilis ER-8 OK448183 (BST)	B.amyloliquefaciens LD6 LC543412	0.00701366	0.00599314
B.subtilis ER-8 OK448183 (BST)	B.subtilis NBRINN3.2 MK168627	0.0241497	0.000746893
B.subtilis ER-8 OK448183 (BST)	Caldibacillus.sp. DGS10 OM142578	0.110255	0.082979
B.subtilis ER-8 OK448183 (BST)	Caldibacillus.sp. GRJ2 MZ203594	0.108663	0.0830203
B.subtilis ER-8 OK448183 (BST)	B.subtilis PPB6 MZ367715	0.00644224	0.0037428
B.subtilis ER-8 OK448183 (BST)	Lysinibacillus.sphaericus Mn2-3 MH762115	0.0330246	0.029735
B.subtilis ER-8 OK448183 (BST)	Halobacillus.sp. GSP47 AY505521	0.0790945	0.0576418
B.subtilis ER-8 OK448183 (BST)	B.amyloliquefaciens LD4 LC543411	0.00701366	0.00599314
B.subtilis ER-8 OK448183 (BST)	B.amyloliquefaciens LD7 LC543413	0.00700829	0.00599314
B.subtilis ER-8 OK448183 (BST)	Alteribacillus.iranensis X5B NR 109121	0.12268	0.0908542
B.subtilis ER-8 OK448183 (BST)	B.subtilis VT-V-4 MN524177	0.000756228	0.000746893
B.subtilis ER-8 OK448183 (BST)	Alteribacillus.bidgolensis P4B NR 109122	0.120951	0.0872074
B.subtilis ER-8 OK448183 (BST)	B.licheniformis AH-96 MT102967	0.000756228	0.000746893
B.subtilis ER-8 OK448183 (BST)	Virgibacillus.sp. DV2-40 GQ407244	0.0213658	0.0166138
B.subtilis ER-8 OK448183 (BST)	Lentibacillus.populi CC54 MK618622	0.105229	0.0681086
B.subtilis ER-8 OK448183 (BST)	Alkalibacillus.haloalkaliphilus C5 JX844202	0.0875365	0.0673152
B.subtilis ER-8 OK448183 (BST)	Alkalibacillus.silvisoli BM2 NR 041482	0.0928899	0.0666817
B.subtilis ER-8 OK448183 (BST)	Lentibacillus.populi WD4L-1 NR 153711	0.105229	0.0681086
B.subtilis ER-8 OK448183 (BST)	Gracilibacillus.ureilyticus T78 MW827864	0.100296	0.065688
B.subtilis ER-8 OK448183 (BST)	Virgibacillus.sp. DV2-39 GQ407243	0.0227438	0.0166342
B.subtilis ER-8 OK448183 (BST)	Halobacillus.sp. XJSL9-3 GQ903462	0.0592604	0.0462643
B.subtilis ER-8 OK448183 (BST)	Gracilibacillus.dipsosauri GDHT17 MG980059	0.0642325	0.0479158
B.subtilis ER-8 OK448183 (BST)	B.subtilis PPB2 KJ690255	0.00575529	0.00299203
B.subtilis ER-8 OK448183 (BST)	B.licheniformis KR7-12 LC512758	0.000761595	0.000746893
B.subtilis ER-8 OK448183 (BST)	Anoxybacillus.sp. J-17 MK418561	0.0739326	0.0535912
B.subtilis ER-8 OK448183 (BST)	Anoxybacillus.sp. SCSIO-15096 JX555982	0.0716244	0.0533548
B.subtilis ER-8 OK448183 (BST)	Geobacillus.stearothermophilus Lmb010 KT986083	0.0158644	0.000746893
B.subtilis ER-8 OK448183 (BST)	Lysinibacillus.fusiformis B KF916675	0.0186498	0.00224237
B.subtilis ER-8 OK448183 (BST)	E.coli NAF2 OP503808	0.328682	0.268001
B.subtilis NBRINN3.2 MK168627	Caldibacillus.sp. DGS10 OM142578	0.132914	0.093644
B.subtilis NBRINN3.2 MK168627	Caldibacillus.sp. GRJ2 MZ203594	0.131322	0.0895643
B.subtilis NBRINN3.2 MK168627	B.subtilis PPB6 MZ367715	0.0240752	0.0139978
B.subtilis NBRINN3.2 MK168627	Lysinibacillus.sphaericus Mn2-3 MH762115	0.0556833	0.0292271
B.subtilis NBRINN3.2 MK168627	Halobacillus.sp. GSP47 AY505521	0.101753	0.0880008
B.subtilis NBRINN3.2 MK168627	B.amyloliquefaciens LD4 LC543411	0.0296724	0.0105662
B.subtilis NBRINN3.2 MK168627	B.amyloliquefaciens LD7 LC543413	0.029667	0.0126583
B.subtilis NBRINN3.2 MK168627	Alteribacillus.iranensis X5B NR 109121	0.145339	0.100079
B.subtilis NBRINN3.2 MK168627	B.subtilis VT-V-4 MN524177	0.023415	0.00915873
B.subtilis NBRINN3.2 MK168627	Alteribacillus.bidgolensis P4B NR 109122	0.143609	0.104727
B.subtilis NBRINN3.2 MK168627	B.licheniformis AH-96 MT102967	0.0234042	0.00506887
B.subtilis NBRINN3.2 MK168627	Virgibacillus.sp. DV2-40 GQ407244	0.0440245	0.0291813
B.subtilis NBRINN3.2 MK168627	Lentibacillus.populi CC54 MK618622	0.127888	0.0817865
B.subtilis NBRINN3.2 MK168627	Alkalibacillus.haloalkaliphilus C5 JX844202	0.110195	0.0965487
B.subtilis NBRINN3.2 MK168627	Alkalibacillus.silvisoli BM2 NR 041482	0.115549	0.0984058
B.subtilis NBRINN3.2 MK168627	Lentibacillus.populi WD4L-1 NR 153711	0.127888	0.0983079
B.subtilis NBRINN3.2 MK168627	Gracilibacillus.ureilyticus T78 MW827864	0.122955	0.0763241
B.subtilis NBRINN3.2 MK168627	Virgibacillus.sp. DV2-39 GQ407243	0.0454026	0.0306398
B.subtilis NBRINN3.2 MK168627	Halobacillus.sp. XJSL9-3 GQ903462	0.0819191	0.0762185
B.subtilis NBRINN3.2 MK168627	Gracilibacillus.dipsosauri GDHT17 MG980059	0.0868912	0.0654082
B.subtilis NBRINN3.2 MK168627	B.subtilis PPB2 KJ690255	0.0233882	0.0132887
B.subtilis NBRINN3.2 MK168627	B.licheniformis KR7-12 LC512758	0.0234203	0.0209363
B.subtilis NBRINN3.2 MK168627	Anoxybacillus.sp. J-17 MK418561	0.0965913	0.0791502
B.subtilis NBRINN3.2 MK168627	Anoxybacillus.sp. SCSIO-15096 JX555982	0.0942831	0.0790631
B.subtilis NBRINN3.2 MK168627	Geobacillus.stearothermophilus Lmb010 KT986083	0.0271394	0.0231
B.subtilis NBRINN3.2 MK168627	Lysinibacillus.fusiformis B KF916675	0.0299247	0.0112467
B.subtilis NBRINN3.2 MK168627	E.coli NAF2 OP503808	0.351341	0.27949
B.subtilis PPB2 KJ690255	B.licheniformis KR7-12 LC512758	0.00502589	0.00346927
B.subtilis PPB2 KJ690255	Anoxybacillus.sp. J-17 MK418561	0.0781969	0.0671183
B.subtilis PPB2 KJ690255	Anoxybacillus.sp. SCSIO-15096 JX555982	0.0758887	0.0590502
B.subtilis PPB2 KJ690255	Geobacillus.stearothermophilus Lmb010 KT986083	0.0151029	0.00907241
B.subtilis PPB2 KJ690255	Lysinibacillus.fusiformis B KF916675	0.0178883	0.00912372
B.subtilis PPB2 KJ690255	E.coli NAF2 OP503808	0.332946	0.279721
B.subtilis PPB6 MZ367715	Lysinibacillus.sphaericus Mn2-3 MH762115	0.0379758	0.0307113
B.subtilis PPB6 MZ367715	Halobacillus.sp. GSP47 AY505521	0.0840457	0.0661819
B.subtilis PPB6 MZ367715	B.amyloliquefaciens LD4 LC543411	0.0119649	0.00772552
B.subtilis PPB6 MZ367715	B.amyloliquefaciens LD7 LC543413	0.0119595	0.00769849
B.subtilis PPB6 MZ367715	Alteribacillus.iranensis X5B NR 109121	0.127631	0.0967713
B.subtilis PPB6 MZ367715	B.subtilis VT-V-4 MN524177	0.00570748	0.00281121
B.subtilis PPB6 MZ367715	Alteribacillus.bidgolensis P4B NR 109122	0.125902	0.0937776
B.subtilis PPB6 MZ367715	B.licheniformis AH-96 MT102967	0.00569674	0.00289043
B.subtilis PPB6 MZ367715	Virgibacillus.sp. DV2-40 GQ407244	0.026317	0.0241775
B.subtilis PPB6 MZ367715	Lentibacillus.populi CC54 MK618622	0.110181	0.0762585
B.subtilis PPB6 MZ367715	Alkalibacillus.haloalkaliphilus C5 JX844202	0.0924877	0.0760827
B.subtilis PPB6 MZ367715	Alkalibacillus.silvisoli BM2 NR 041482	0.0978412	0.0785803
B.subtilis PPB6 MZ367715	Lentibacillus.populi WD4L-1 NR 153711	0.110181	0.0823774
B.subtilis PPB6 MZ367715	Gracilibacillus.ureilyticus T78 MW827864	0.105247	0.0731804
B.subtilis PPB6 MZ367715	Virgibacillus.sp. DV2-39 GQ407243	0.0276951	0.024171
B.subtilis PPB6 MZ367715	Halobacillus.sp. XJSL9-3 GQ903462	0.0642116	0.0569496
B.subtilis PPB6 MZ367715	Gracilibacillus.dipsosauri GDHT17 MG980059	0.0691837	0.0602648
B.subtilis PPB6 MZ367715	B.subtilis PPB2 KJ690255	0.000697684	0.000692584
B.subtilis PPB6 MZ367715	B.licheniformis KR7-12 LC512758	0.00571284	0.00416597
B.subtilis PPB6 MZ367715	Anoxybacillus.sp. J-17 MK418561	0.0788838	0.0678974
B.subtilis PPB6 MZ367715	Anoxybacillus.sp. SCSIO-15096 JX555982	0.0765756	0.0598134
B.subtilis PPB6 MZ367715	Geobacillus.stearothermophilus Lmb010 KT986083	0.0157899	0.00977703
B.subtilis PPB6 MZ367715	Lysinibacillus.fusiformis B KF916675	0.0185752	0.00983236
B.subtilis PPB6 MZ367715	E.coli NAF2 OP503808	0.333633	0.280851
B.subtilis VT-V-4 MN524177	Alteribacillus.bidgolensis P4B NR 109122	0.120205	0.0942767
B.subtilis VT-V-4 MN524177	B.licheniformis AH-96 MT102967	2.14682e-05	0
B.subtilis VT-V-4 MN524177	Virgibacillus.sp. DV2-40 GQ407244	0.0206203	0.0201163
B.subtilis VT-V-4 MN524177	Lentibacillus.populi CC54 MK618622	0.104484	0.0759116
B.subtilis VT-V-4 MN524177	Alkalibacillus.haloalkaliphilus C5 JX844202	0.086791	0.0776883
B.subtilis VT-V-4 MN524177	Alkalibacillus.silvisoli BM2 NR 041482	0.0921444	0.0802208
B.subtilis VT-V-4 MN524177	Lentibacillus.populi WD4L-1 NR 153711	0.104484	0.0801782
B.subtilis VT-V-4 MN524177	Gracilibacillus.ureilyticus T78 MW827864	0.0995507	0.0747713
B.subtilis VT-V-4 MN524177	Virgibacillus.sp. DV2-39 GQ407243	0.0219983	0.0201109
B.subtilis VT-V-4 MN524177	Halobacillus.sp. XJSL9-3 GQ903462	0.0585149	0.0560588
B.subtilis VT-V-4 MN524177	Gracilibacillus.dipsosauri GDHT17 MG980059	0.063487	0.0524418
B.subtilis VT-V-4 MN524177	B.subtilis PPB2 KJ690255	0.00502053	0.00210695
B.subtilis VT-V-4 MN524177	B.licheniformis KR7-12 LC512758	1.61012e-05	0
B.subtilis VT-V-4 MN524177	Anoxybacillus.sp. J-17 MK418561	0.0731871	0.0607414
B.subtilis VT-V-4 MN524177	Anoxybacillus.sp. SCSIO-15096 JX555982	0.0708789	0.0596828
B.subtilis VT-V-4 MN524177	Geobacillus.stearothermophilus Lmb010 KT986083	0.0151297	0.00280585
B.subtilis VT-V-4 MN524177	Lysinibacillus.fusiformis B KF916675	0.017915	0.00211885
B.subtilis VT-V-4 MN524177	E.coli NAF2 OP503808	0.327937	0.279981
Caldibacillus.sp. DGS10 OM142578	Caldibacillus.sp. GRJ2 MZ203594	0.0029667	0.00282978
Caldibacillus.sp. DGS10 OM142578	B.subtilis PPB6 MZ367715	0.115206	0.0938233
Caldibacillus.sp. DGS10 OM142578	Lysinibacillus.sphaericus Mn2-3 MH762115	0.115917	0.088872
Caldibacillus.sp. DGS10 OM142578	Halobacillus.sp. GSP47 AY505521	0.125354	0.102712
Caldibacillus.sp. DGS10 OM142578	B.amyloliquefaciens LD4 LC543411	0.112874	0.0961062
Caldibacillus.sp. DGS10 OM142578	B.amyloliquefaciens LD7 LC543413	0.112868	0.0961062
Caldibacillus.sp. DGS10 OM142578	Alteribacillus.iranensis X5B NR 109121	0.168939	0.132981
Caldibacillus.sp. DGS10 OM142578	B.subtilis VT-V-4 MN524177	0.109509	0.0925539
Caldibacillus.sp. DGS10 OM142578	Alteribacillus.bidgolensis P4B NR 109122	0.16721	0.124851
Caldibacillus.sp. DGS10 OM142578	B.licheniformis AH-96 MT102967	0.10952	0.0860401
Caldibacillus.sp. DGS10 OM142578	Virgibacillus.sp. DV2-40 GQ407244	0.118673	0.0901887
Caldibacillus.sp. DGS10 OM142578	Lentibacillus.populi CC54 MK618622	0.151489	0.0938291
Caldibacillus.sp. DGS10 OM142578	Alkalibacillus.haloalkaliphilus C5 JX844202	0.133796	0.108409
Caldibacillus.sp. DGS10 OM142578	Alkalibacillus.silvisoli BM2 NR 041482	0.139149	0.108553
Caldibacillus.sp. DGS10 OM142578	Lentibacillus.populi WD4L-1 NR 153711	0.151489	0.0937586
Caldibacillus.sp. DGS10 OM142578	Gracilibacillus.ureilyticus T78 MW827864	0.146555	0.0911896
Caldibacillus.sp. DGS10 OM142578	Virgibacillus.sp. DV2-39 GQ407243	0.120051	0.0941869
Caldibacillus.sp. DGS10 OM142578	Halobacillus.sp. XJSL9-3 GQ903462	0.129872	0.104563
Caldibacillus.sp. DGS10 OM142578	Gracilibacillus.dipsosauri GDHT17 MG980059	0.118291	0.0919703
Caldibacillus.sp. DGS10 OM142578	B.subtilis PPB2 KJ690255	0.114519	0.0937788
Caldibacillus.sp. DGS10 OM142578	B.licheniformis KR7-12 LC512758	0.109504	0.0945801
Caldibacillus.sp. DGS10 OM142578	Anoxybacillus.sp. J-17 MK418561	0.144545	0.098796
Caldibacillus.sp. DGS10 OM142578	Anoxybacillus.sp. SCSIO-15096 JX555982	0.0905426	0.087143
Caldibacillus.sp. DGS10 OM142578	Geobacillus.stearothermophilus Lmb010 KT986083	0.124628	0.0938996
Caldibacillus.sp. DGS10 OM142578	Lysinibacillus.fusiformis B KF916675	0.127414	0.0939644
Caldibacillus.sp. DGS10 OM142578	E.coli NAF2 OP503808	0.374941	0.294336
Caldibacillus.sp. GRJ2 MZ203594	B.subtilis PPB6 MZ367715	0.113614	0.0872344
Caldibacillus.sp. GRJ2 MZ203594	Lysinibacillus.sphaericus Mn2-3 MH762115	0.114325	0.0881775
Caldibacillus.sp. GRJ2 MZ203594	Halobacillus.sp. GSP47 AY505521	0.123762	0.0960985
Caldibacillus.sp. GRJ2 MZ203594	B.amyloliquefaciens LD4 LC543411	0.111282	0.0895195
Caldibacillus.sp. GRJ2 MZ203594	B.amyloliquefaciens LD7 LC543413	0.111277	0.0895195
Caldibacillus.sp. GRJ2 MZ203594	Alteribacillus.iranensis X5B NR 109121	0.167348	0.128367
Caldibacillus.sp. GRJ2 MZ203594	B.subtilis VT-V-4 MN524177	0.107918	0.0879922
Caldibacillus.sp. GRJ2 MZ203594	Alteribacillus.bidgolensis P4B NR 109122	0.165618	0.119689
Caldibacillus.sp. GRJ2 MZ203594	B.licheniformis AH-96 MT102967	0.107928	0.0821332
Caldibacillus.sp. GRJ2 MZ203594	Virgibacillus.sp. DV2-40 GQ407244	0.117081	0.0874599
Caldibacillus.sp. GRJ2 MZ203594	Lentibacillus.populi CC54 MK618622	0.149897	0.0871743
Caldibacillus.sp. GRJ2 MZ203594	Alkalibacillus.haloalkaliphilus C5 JX844202	0.132204	0.10178
Caldibacillus.sp. GRJ2 MZ203594	Alkalibacillus.silvisoli BM2 NR 041482	0.137558	0.101916
Caldibacillus.sp. GRJ2 MZ203594	Lentibacillus.populi WD4L-1 NR 153711	0.149897	0.0871743
Caldibacillus.sp. GRJ2 MZ203594	Gracilibacillus.ureilyticus T78 MW827864	0.144964	0.0881722
Caldibacillus.sp. GRJ2 MZ203594	Virgibacillus.sp. DV2-39 GQ407243	0.118459	0.0890604
Caldibacillus.sp. GRJ2 MZ203594	Halobacillus.sp. XJSL9-3 GQ903462	0.128281	0.0979794
Caldibacillus.sp. GRJ2 MZ203594	Gracilibacillus.dipsosauri GDHT17 MG980059	0.1167	0.086153
Caldibacillus.sp. GRJ2 MZ203594	B.subtilis PPB2 KJ690255	0.112927	0.087193
Caldibacillus.sp. GRJ2 MZ203594	B.licheniformis KR7-12 LC512758	0.107912	0.0879922
Caldibacillus.sp. GRJ2 MZ203594	Anoxybacillus.sp. J-17 MK418561	0.142953	0.0937243
Caldibacillus.sp. GRJ2 MZ203594	Anoxybacillus.sp. SCSIO-15096 JX555982	0.088951	0.0813792
Caldibacillus.sp. GRJ2 MZ203594	Geobacillus.stearothermophilus Lmb010 KT986083	0.123037	0.0872398
Caldibacillus.sp. GRJ2 MZ203594	Lysinibacillus.fusiformis B KF916675	0.125822	0.0880774
Caldibacillus.sp. GRJ2 MZ203594	E.coli NAF2 OP503808	0.37335	0.29503
Geobacillus.stearothermophilus GS-08 KX783562	B.subtilis ER-8 OK448183	0.00703018	0.00224341
Geobacillus.stearothermophilus GS-08 KX783562	B.amyloliquefaciens LD6 LC543412	0.0125528	0.00848736
Geobacillus.stearothermophilus GS-08 KX783562	B.subtilis NBRINN3.2 MK168627	0.0246631	0.00352637
Geobacillus.stearothermophilus GS-08 KX783562	Caldibacillus.sp. DGS10 OM142578	0.115794	0.0909618
Geobacillus.stearothermophilus GS-08 KX783562	Caldibacillus.sp. GRJ2 MZ203594	0.114202	0.0881684
Geobacillus.stearothermophilus GS-08 KX783562	B.subtilis PPB6 MZ367715	0.00363461	0.00352567
Geobacillus.stearothermophilus GS-08 KX783562	Lysinibacillus.sphaericus Mn2-3 MH762115	0.0385638	0.0292198
Geobacillus.stearothermophilus GS-08 KX783562	Halobacillus.sp. GSP47 AY505521	0.0846337	0.0680521
Geobacillus.stearothermophilus GS-08 KX783562	B.amyloliquefaciens LD4 LC543411	0.0125528	0.00848736
Geobacillus.stearothermophilus GS-08 KX783562	B.amyloliquefaciens LD7 LC543413	0.0125475	0.00848736
Geobacillus.stearothermophilus GS-08 KX783562	Alteribacillus.iranensis X5B NR 109121	0.128219	0.0973138
Geobacillus.stearothermophilus GS-08 KX783562	B.subtilis VT-V-4 MN524177	0.00629542	0.00141721
Geobacillus.stearothermophilus GS-08 KX783562	Alteribacillus.bidgolensis P4B NR 109122	0.12649	0.0955241
Geobacillus.stearothermophilus GS-08 KX783562	B.licheniformis AH-96 MT102967	0.00628468	0.00145325
Geobacillus.stearothermophilus GS-08 KX783562	Virgibacillus.sp. DV2-40 GQ407244	0.026905	0.0236404
Geobacillus.stearothermophilus GS-08 KX783562	Lentibacillus.populi CC54 MK618622	0.110769	0.0751672
Geobacillus.stearothermophilus GS-08 KX783562	Alkalibacillus.haloalkaliphilus C5 JX844202	0.0930757	0.0781345
Geobacillus.stearothermophilus GS-08 KX783562	Alkalibacillus.silvisoli BM2 NR 041482	0.0984291	0.0806833
Geobacillus.stearothermophilus GS-08 KX783562	Lentibacillus.populi WD4L-1 NR 153711	0.110769	0.0750555
Geobacillus.stearothermophilus GS-08 KX783562	Gracilibacillus.ureilyticus T78 MW827864	0.105835	0.07419
Geobacillus.stearothermophilus GS-08 KX783562	Virgibacillus.sp. DV2-39 GQ407243	0.028283	0.0236849
Geobacillus.stearothermophilus GS-08 KX783562	Halobacillus.sp. XJSL9-3 GQ903462	0.0647996	0.0571495
Geobacillus.stearothermophilus GS-08 KX783562	Gracilibacillus.dipsosauri GDHT17 MG980059	0.0697717	0.0504282
Geobacillus.stearothermophilus GS-08 KX783562	B.subtilis PPB2 KJ690255	0.00294766	0.00281858
Geobacillus.stearothermophilus GS-08 KX783562	B.licheniformis KR7-12 LC512758	0.00630079	0.00352637
Geobacillus.stearothermophilus GS-08 KX783562	Anoxybacillus.sp. J-17 MK418561	0.0794718	0.065712
Geobacillus.stearothermophilus GS-08 KX783562	Anoxybacillus.sp. SCSIO-15096 JX555982	0.0771636	0.0615583
Geobacillus.stearothermophilus GS-08 KX783562	Geobacillus.stearothermophilus Lmb010 KT986083	0.0163778	0.00140922
Geobacillus.stearothermophilus GS-08 KX783562	Lysinibacillus.fusiformis B KF916675	0.0191632	0.00211637
Geobacillus.stearothermophilus GS-08 KX783562	E.coli NAF2 OP503808	0.334221	0.280936
Geobacillus.stearothermophilus Lmb010 KT986083	Lysinibacillus.fusiformis B KF916675	0.00279607	0.0027955
Geobacillus.stearothermophilus Lmb010 KT986083	E.coli NAF2 OP503808	0.343056	0.279097
Gracilibacillus.dipsosauri GDHT17 MG980059	B.subtilis PPB2 KJ690255	0.0684968	0.0594956
Gracilibacillus.dipsosauri GDHT17 MG980059	B.licheniformis KR7-12 LC512758	0.0634816	0.0570976
Gracilibacillus.dipsosauri GDHT17 MG980059	Anoxybacillus.sp. J-17 MK418561	0.0985223	0.0865233
Gracilibacillus.dipsosauri GDHT17 MG980059	Anoxybacillus.sp. SCSIO-15096 JX555982	0.079661	0.0695867
Gracilibacillus.dipsosauri GDHT17 MG980059	Geobacillus.stearothermophilus Lmb010 KT986083	0.078606	0.0571094
Gracilibacillus.dipsosauri GDHT17 MG980059	Lysinibacillus.fusiformis B KF916675	0.0813913	0.0553296
Gracilibacillus.dipsosauri GDHT17 MG980059	E.coli NAF2 OP503808	0.336719	0.287074
Gracilibacillus.ureilyticus T78 MW827864	Virgibacillus.sp. DV2-39 GQ407243	0.110092	0.0852476
Gracilibacillus.ureilyticus T78 MW827864	Halobacillus.sp. XJSL9-3 GQ903462	0.119914	0.0651716
Gracilibacillus.ureilyticus T78 MW827864	Gracilibacillus.dipsosauri GDHT17 MG980059	0.108333	0.0746241
Gracilibacillus.ureilyticus T78 MW827864	B.subtilis PPB2 KJ690255	0.10456	0.073146
Gracilibacillus.ureilyticus T78 MW827864	B.licheniformis KR7-12 LC512758	0.0995453	0.0747154
Gracilibacillus.ureilyticus T78 MW827864	Anoxybacillus.sp. J-17 MK418561	0.134586	0.0930669
Gracilibacillus.ureilyticus T78 MW827864	Anoxybacillus.sp. SCSIO-15096 JX555982	0.107925	0.0815342
Gracilibacillus.ureilyticus T78 MW827864	Geobacillus.stearothermophilus Lmb010 KT986083	0.11467	0.0748273
Gracilibacillus.ureilyticus T78 MW827864	Lysinibacillus.fusiformis B KF916675	0.117455	0.0755595
Gracilibacillus.ureilyticus T78 MW827864	E.coli NAF2 OP503808	0.330851	0.272236
Halobacillus.sp. GSP47 AY505521	B.amyloliquefaciens LD4 LC543411	0.0817134	0.066846
Halobacillus.sp. GSP47 AY505521	B.amyloliquefaciens LD7 LC543413	0.0817081	0.0666013
Halobacillus.sp. GSP47 AY505521	Alteribacillus.iranensis X5B NR 109121	0.103647	0.0831185
Halobacillus.sp. GSP47 AY505521	B.subtilis VT-V-4 MN524177	0.078349	0.0676658
Halobacillus.sp. GSP47 AY505521	Alteribacillus.bidgolensis P4B NR 109122	0.101917	0.0811925
Halobacillus.sp. GSP47 AY505521	B.licheniformis AH-96 MT102967	0.0783597	0.0564152
Halobacillus.sp. GSP47 AY505521	Virgibacillus.sp. DV2-40 GQ407244	0.0875123	0.072999
Halobacillus.sp. GSP47 AY505521	Lentibacillus.populi CC54 MK618622	0.0670716	0.0436646
Halobacillus.sp. GSP47 AY505521	Alkalibacillus.haloalkaliphilus C5 JX844202	0.0685034	0.0662269
Halobacillus.sp. GSP47 AY505521	Alkalibacillus.silvisoli BM2 NR 041482	0.0738569	0.0610902
Halobacillus.sp. GSP47 AY505521	Lentibacillus.populi WD4L-1 NR 153711	0.0670716	0.0538108
Halobacillus.sp. GSP47 AY505521	Gracilibacillus.ureilyticus T78 MW827864	0.0621384	0.0546635
Halobacillus.sp. GSP47 AY505521	Virgibacillus.sp. DV2-39 GQ407243	0.0888903	0.0744793
Halobacillus.sp. GSP47 AY505521	Halobacillus.sp. XJSL9-3 GQ903462	0.0987121	0.0572254
Halobacillus.sp. GSP47 AY505521	Gracilibacillus.dipsosauri GDHT17 MG980059	0.0871312	0.0753875
Halobacillus.sp. GSP47 AY505521	B.subtilis PPB2 KJ690255	0.0833588	0.065407
Halobacillus.sp. GSP47 AY505521	B.licheniformis KR7-12 LC512758	0.0783436	0.0657315
Halobacillus.sp. GSP47 AY505521	Anoxybacillus.sp. J-17 MK418561	0.113384	0.0913238
Halobacillus.sp. GSP47 AY505521	Anoxybacillus.sp. SCSIO-15096 JX555982	0.0867234	0.0746684
Halobacillus.sp. GSP47 AY505521	Geobacillus.stearothermophilus Lmb010 KT986083	0.0934679	0.0785908
Halobacillus.sp. GSP47 AY505521	Lysinibacillus.fusiformis B KF916675	0.0962533	0.0721352
Halobacillus.sp. GSP47 AY505521	E.coli NAF2 OP503808	0.309649	0.271169
Halobacillus.sp. XJSL9-3 GQ903462	Gracilibacillus.dipsosauri GDHT17 MG980059	0.0838501	0.0727438
Halobacillus.sp. XJSL9-3 GQ903462	B.subtilis PPB2 KJ690255	0.0635247	0.0561883
Halobacillus.sp. XJSL9-3 GQ903462	B.licheniformis KR7-12 LC512758	0.0585095	0.0552053
Halobacillus.sp. XJSL9-3 GQ903462	Anoxybacillus.sp. J-17 MK418561	0.0767268	0.0704874
Halobacillus.sp. XJSL9-3 GQ903462	Anoxybacillus.sp. SCSIO-15096 JX555982	0.091242	0.0750348
Halobacillus.sp. XJSL9-3 GQ903462	Geobacillus.stearothermophilus Lmb010 KT986083	0.0736338	0.0692711
Halobacillus.sp. XJSL9-3 GQ903462	Lysinibacillus.fusiformis B KF916675	0.0764192	0.0604732
Halobacillus.sp. XJSL9-3 GQ903462	E.coli NAF2 OP503808	0.3483	0.282279
Lentibacillus.populi CC54 MK618622	Alkalibacillus.haloalkaliphilus C5 JX844202	0.0946383	0.0754788
Lentibacillus.populi CC54 MK618622	Alkalibacillus.silvisoli BM2 NR 041482	0.0999918	0.0763622
Lentibacillus.populi CC54 MK618622	Lentibacillus.populi WD4L-1 NR 153711	1.07341e-05	0
Lentibacillus.populi CC54 MK618622	Gracilibacillus.ureilyticus T78 MW827864	0.0582243	0.0499954
Lentibacillus.populi CC54 MK618622	Virgibacillus.sp. DV2-39 GQ407243	0.115025	0.0845946
Lentibacillus.populi CC54 MK618622	Halobacillus.sp. XJSL9-3 GQ903462	0.124847	0.0682996
Lentibacillus.populi CC54 MK618622	Gracilibacillus.dipsosauri GDHT17 MG980059	0.113266	0.08014
Lentibacillus.populi CC54 MK618622	B.subtilis PPB2 KJ690255	0.109494	0.0754621
Lentibacillus.populi CC54 MK618622	B.licheniformis KR7-12 LC512758	0.104479	0.0770201
Lentibacillus.populi CC54 MK618622	Anoxybacillus.sp. J-17 MK418561	0.139519	0.0987011
Lentibacillus.populi CC54 MK618622	Anoxybacillus.sp. SCSIO-15096 JX555982	0.112858	0.0846435
Lentibacillus.populi CC54 MK618622	Geobacillus.stearothermophilus Lmb010 KT986083	0.119603	0.075574
Lentibacillus.populi CC54 MK618622	Lysinibacillus.fusiformis B KF916675	0.122388	0.0764689
Lentibacillus.populi CC54 MK618622	E.coli NAF2 OP503808	0.335784	0.280119
Lentibacillus.populi WD4L-1 NR 153711	Gracilibacillus.ureilyticus T78 MW827864	0.0582243	0.0499954
Lentibacillus.populi WD4L-1 NR 153711	Virgibacillus.sp. DV2-39 GQ407243	0.115025	0.0891952
Lentibacillus.populi WD4L-1 NR 153711	Halobacillus.sp. XJSL9-3 GQ903462	0.124847	0.0783093
Lentibacillus.populi WD4L-1 NR 153711	Gracilibacillus.dipsosauri GDHT17 MG980059	0.113266	0.0853374
Lentibacillus.populi WD4L-1 NR 153711	B.subtilis PPB2 KJ690255	0.109494	0.0815816
Lentibacillus.populi WD4L-1 NR 153711	B.licheniformis KR7-12 LC512758	0.104479	0.0871226
Lentibacillus.populi WD4L-1 NR 153711	Anoxybacillus.sp. J-17 MK418561	0.139519	0.104567
Lentibacillus.populi WD4L-1 NR 153711	Anoxybacillus.sp. SCSIO-15096 JX555982	0.112858	0.0946855
Lentibacillus.populi WD4L-1 NR 153711	Geobacillus.stearothermophilus Lmb010 KT986083	0.119603	0.088949
Lentibacillus.populi WD4L-1 NR 153711	Lysinibacillus.fusiformis B KF916675	0.122388	0.0806846
Lentibacillus.populi WD4L-1 NR 153711	E.coli NAF2 OP503808	0.335784	0.280119
Lysinibacillus.fusiformis B KF916675	E.coli NAF2 OP503808	0.345841	0.281994
Lysinibacillus.sphaericus Mn2-3 MH762115	Halobacillus.sp. GSP47 AY505521	0.0847568	0.0780591
Lysinibacillus.sphaericus Mn2-3 MH762115	B.amyloliquefaciens LD4 LC543411	0.0356435	0.0277382
Lysinibacillus.sphaericus Mn2-3 MH762115	B.amyloliquefaciens LD7 LC543413	0.0356381	0.0277382
Lysinibacillus.sphaericus Mn2-3 MH762115	Alteribacillus.iranensis X5B NR 109121	0.128342	0.109351
Lysinibacillus.sphaericus Mn2-3 MH762115	B.subtilis VT-V-4 MN524177	0.0322791	0.0292271
Lysinibacillus.sphaericus Mn2-3 MH762115	Alteribacillus.bidgolensis P4B NR 109122	0.126613	0.108877
Lysinibacillus.sphaericus Mn2-3 MH762115	B.licheniformis AH-96 MT102967	0.0322898	0.0283672
Lysinibacillus.sphaericus Mn2-3 MH762115	Virgibacillus.sp. DV2-40 GQ407244	0.0414424	0.0360219
Lysinibacillus.sphaericus Mn2-3 MH762115	Lentibacillus.populi CC54 MK618622	0.110892	0.0837572
Lysinibacillus.sphaericus Mn2-3 MH762115	Alkalibacillus.haloalkaliphilus C5 JX844202	0.0931988	0.0836785
Lysinibacillus.sphaericus Mn2-3 MH762115	Alkalibacillus.silvisoli BM2 NR 041482	0.0985522	0.0854814
Lysinibacillus.sphaericus Mn2-3 MH762115	Lentibacillus.populi WD4L-1 NR 153711	0.110892	0.0837572
Lysinibacillus.sphaericus Mn2-3 MH762115	Gracilibacillus.ureilyticus T78 MW827864	0.105958	0.087856
Lysinibacillus.sphaericus Mn2-3 MH762115	Virgibacillus.sp. DV2-39 GQ407243	0.0428204	0.0375851
Lysinibacillus.sphaericus Mn2-3 MH762115	Halobacillus.sp. XJSL9-3 GQ903462	0.0649227	0.0512297
Lysinibacillus.sphaericus Mn2-3 MH762115	Gracilibacillus.dipsosauri GDHT17 MG980059	0.0698948	0.0590656
Lysinibacillus.sphaericus Mn2-3 MH762115	B.subtilis PPB2 KJ690255	0.0372889	0.0299584
Lysinibacillus.sphaericus Mn2-3 MH762115	B.licheniformis KR7-12 LC512758	0.0322737	0.0292271
Lysinibacillus.sphaericus Mn2-3 MH762115	Anoxybacillus.sp. J-17 MK418561	0.0795949	0.0677004
Lysinibacillus.sphaericus Mn2-3 MH762115	Anoxybacillus.sp. SCSIO-15096 JX555982	0.0772867	0.0620469
Lysinibacillus.sphaericus Mn2-3 MH762115	Geobacillus.stearothermophilus Lmb010 KT986083	0.047398	0.0292271
Lysinibacillus.sphaericus Mn2-3 MH762115	Lysinibacillus.fusiformis B KF916675	0.0501834	0.0307113
Lysinibacillus.sphaericus Mn2-3 MH762115	E.coli NAF2 OP503808	0.334344	0.276038
Virgibacillus.sp. DV2-39 GQ407243	Halobacillus.sp. XJSL9-3 GQ903462	0.0690562	0.0659514
Virgibacillus.sp. DV2-39 GQ407243	Gracilibacillus.dipsosauri GDHT17 MG980059	0.0740283	0.0576036
Virgibacillus.sp. DV2-39 GQ407243	B.subtilis PPB2 KJ690255	0.0270081	0.0234436
Virgibacillus.sp. DV2-39 GQ407243	B.licheniformis KR7-12 LC512758	0.021993	0.0196867
Virgibacillus.sp. DV2-39 GQ407243	Anoxybacillus.sp. J-17 MK418561	0.0837284	0.0616692
Virgibacillus.sp. DV2-39 GQ407243	Anoxybacillus.sp. SCSIO-15096 JX555982	0.0814202	0.0567431
Virgibacillus.sp. DV2-39 GQ407243	Geobacillus.stearothermophilus Lmb010 KT986083	0.0371173	0.0277456
Virgibacillus.sp. DV2-39 GQ407243	Lysinibacillus.fusiformis B KF916675	0.0399026	0.0286
Virgibacillus.sp. DV2-39 GQ407243	E.coli NAF2 OP503808	0.338478	0.285408
Virgibacillus.sp. DV2-40 GQ407244	Lentibacillus.populi CC54 MK618622	0.113647	0.0830739
Virgibacillus.sp. DV2-40 GQ407244	Alkalibacillus.haloalkaliphilus C5 JX844202	0.0959542	0.0790355
Virgibacillus.sp. DV2-40 GQ407244	Alkalibacillus.silvisoli BM2 NR 041482	0.101308	0.0821144
Virgibacillus.sp. DV2-40 GQ407244	Lentibacillus.populi WD4L-1 NR 153711	0.113647	0.0876839
Virgibacillus.sp. DV2-40 GQ407244	Gracilibacillus.ureilyticus T78 MW827864	0.108714	0.083715
Virgibacillus.sp. DV2-40 GQ407244	Virgibacillus.sp. DV2-39 GQ407243	0.00138875	0.00138744
Virgibacillus.sp. DV2-40 GQ407244	Halobacillus.sp. XJSL9-3 GQ903462	0.0676782	0.0644846
Virgibacillus.sp. DV2-40 GQ407244	Gracilibacillus.dipsosauri GDHT17 MG980059	0.0726503	0.0576192
Virgibacillus.sp. DV2-40 GQ407244	B.subtilis PPB2 KJ690255	0.0256301	0.0234499
Virgibacillus.sp. DV2-40 GQ407244	B.licheniformis KR7-12 LC512758	0.0206149	0.0196919
Virgibacillus.sp. DV2-40 GQ407244	Anoxybacillus.sp. J-17 MK418561	0.0823504	0.0601845
Virgibacillus.sp. DV2-40 GQ407244	Anoxybacillus.sp. SCSIO-15096 JX555982	0.0800422	0.055292
Virgibacillus.sp. DV2-40 GQ407244	Geobacillus.stearothermophilus Lmb010 KT986083	0.0357393	0.027753
Virgibacillus.sp. DV2-40 GQ407244	Lysinibacillus.fusiformis B KF916675	0.0385246	0.0286077
Virgibacillus.sp. DV2-40 GQ407244	E.coli NAF2 OP503808	0.3371	0.283844
The number of base substitutions per site from between sequences and Patristic distances between pairs of sequences are shown. Analyses were conducted using the Maximum Composite Likelihood model [1]. This analysis involved 31 nucleotide sequences. Codon positions included were 1st+2nd+3rd+Noncoding. All ambiguous positions were removed for each sequence pair (pairwise deletion option). There wer…
1. Tamura K., Nei M., and Kumar S. (2004). Prospects for inferring very large phylogenies by using the neighbor-joining method. Proceedings of the National Academy of Sciences (USA) 101:11030-11035.
2. Tamura K., Stecher G., and Kumar S. (2021). MEGA 11: Molecular Evolutionary Genetics Analysis Version 11. Molecular Biology and Evolution https://doi.org/10.1093/molbev/msab120.
