# Supplementary material for: Bacillus subtilis ER-08, a multifunctional plant growth-promoting rhizobacterium, promotes the growth of fenugreek (Trigonella foenum-graecum L.) plants under salt and drought stress
Source: Front Microbiol. 2023 Aug 24;14:1208743. doi: 10.3389/fmicb.2023.1208743 (PMC10483830; doi:10.3389/fmicb.2023.1208743)
Supplement: Supplementary file 3 [file Table_3.xlsx]

## Sheet: Sheet1
Supplementary Table 3 Data utilized to conduct correlation analysis
Treatments	Ger(%)	SH(cm)	RL(cm)	SFW(g)	SDW(g)	RFW(g)	RDW(g)	VI	Ca	Mg	P	K	N	Fe	Mn	Cu	Zn	SOD	CAT	AsPOx	GluR	H2O2	MDA	TFAA	Tchlor	TSS	Gly	Proline	EL	RWC
Control	80	22.1	11.8	6.1	2.2	2.8	1.4	2712	2.51	0.98	1.54	1.41	2.08	23.2	1.06	0.84	1.67	193	3.7	1.1	41	7.2	1.1	4.8	649	109	39	32	39	76
Salinity (4 dsm-1)	50	20.5	7.3	4.7	1.1	1.3	0.7	1390	3.08	1.17	1.18	1.92	2.96	23.8	1.92	0.97	2.43	236	5.3	1.8	53	8.4	2.8	6.5	516	126	52	46	54	63
Salinity (4 dsm-1) + BST	80	23.5	12.1	5.9	1.9	2.9	1.3	2848	3.79	1.68	1.96	2.46	3.48	24.7	2.34	1.12	3.11	204	4.2	1.3	44	7.6	1.3	5.2	710	114	41	35	42	74
Salinity (6 dsm-1)	40	17.4	5.9	3.9	0.7	0.8	0.4	932	4.37	2.21	1.89	2.58	3.97	24.3	2.98	1.17	3.47	258	5.8	2.6	65	9.5	3.7	7.6	453	138	61	59	66	47
Salinity (6 dsm-1) + BST	70	21.2	10.3	5.2	1.3	2.1	0.8	2205	4.93	3.02	2.47	3.24	4.68	25.9	3.41	2.16	4.02	219	4.9	1.5	48	7.8	2.1	5.8	597	120	48	39	49	64
Drought (Moderate)	40	18.9	6.6	4.5	0.9	1	0.4	1020	3.25	1.34	1.82	2.13	3.17	24.1	1.83	1.08	2.19	241	5.6	2.1	52	8.2	3.1	7.1	554	132	51	49	52	57
Drought (Moderate) + BST	80	22.3	11.3	5.4	1.6	2.4	1.1	2688	4.06	1.89	2.29	2.85	3.82	24.9	2.27	1.15	3.01	207	4.4	1.5	45	7.5	1.9	5.6	748	117	43	37	41	68
Drought (Severe)	30	15.6	4.5	3.4	0.5	0.7	0.2	603	4.62	2.64	2.36	3.19	4.05	25.2	3.12	2.18	3.72	262	6.2	2.9	61	9.2	3.5	7.9	476	144	64	61	61	43
Drought (Severe) + BST	60	20.8	10.1	4.6	1.2	1.8	0.7	1854	5.14	3.42	3.07	4.27	4.76	26.1	3.86	2.93	3.95	216	5.1	1.6	43	7.9	2.3	6.1	614	123	47	41	50	59
