# Supplementary material for: Bacillus subtilis ER-08, a multifunctional plant growth-promoting rhizobacterium, promotes the growth of fenugreek (Trigonella foenum-graecum L.) plants under salt and drought stress
Source: Front Microbiol. 2023 Aug 24;14:1208743. doi: 10.3389/fmicb.2023.1208743 (PMC10483830; doi:10.3389/fmicb.2023.1208743)
Supplement: Supplementary file 4 [file Table_4.xlsx]

## Sheet: Sheet1
Supplementary Table 4 Correlation matrix of various fenugreek plant growth and physiological traits altered by BST inoculation.
	Ger(%)	SH(cm)	RL(cm)	SFW(g)	SDW(g)	RFW(g)	RDW(g)	VI	Ca	Mg	P	K	N	Fe	Mn	Cu	Zn	SOD	CAT	AsPOx	GluR	H2O2	MDA	TFAA	Tchlor	TSS	Gly	Proline	EL	RWC
Ger(%)	1
SH(cm)	0.940967	1
RL(cm)	0.984487	0.951712	1
SFW(g)	0.94289	0.944251	0.934545	1
SDW(g)	0.936863	0.90122	0.931015	0.976945	1
RFW(g)	0.980289	0.926711	0.978012	0.954538	0.96494	1
RDW(g)	0.956161	0.917382	0.936913	0.968121	0.989465	0.97184	1
VI	0.997295	0.944687	0.986301	0.947399	0.94512	0.989691	0.963239	1
Ca	-0.182551	-0.27539	-0.140083	-0.451602	-0.456576	-0.233254	-0.412519	-0.194723	1
Mg	-0.152058	-0.25021	-0.0887296	-0.404978	-0.392971	-0.188818	-0.373421	-0.166686	0.97221	1
P	0.0497152	-0.0602987	0.132024	-0.201464	-0.172201	0.027809	-0.172877	0.0478708	0.871901	0.908471	1
K	-0.11759	-0.166986	-0.039408	-0.37837	-0.364136	-0.155137	-0.33793	-0.122801	0.943743	0.956237	0.94138	1
N	-0.17109	-0.222192	-0.126001	-0.426976	-0.46477	-0.23803	-0.419356	-0.186041	0.985239	0.94676	0.847201	0.935657	1
Fe	-0.000741519	-0.0547533	0.0606258	-0.250349	-0.277472	-0.0378361	-0.248736	-0.00652198	0.94105	0.94184	0.9168	0.956247	0.950307	1
Mn	-0.260991	-0.31075	-0.201779	-0.503271	-0.508029	-0.301862	-0.468561	-0.272452	0.981005	0.970024	0.824395	0.938049	0.96958	0.915367	1
Cu	-0.185798	-0.242038	-0.0923265	-0.386227	-0.353804	-0.183556	-0.365826	-0.191377	0.848844	0.936041	0.881016	0.924137	0.818881	0.888631	0.87653	1
Zn	-0.173825	-0.260705	-0.145288	-0.436213	-0.445238	-0.215455	-0.386324	-0.183505	0.982271	0.940156	0.790411	0.893282	0.963637	0.913625	0.972804	0.803591	1
SOD	-0.959806	-0.936635	-0.978607	-0.950764	-0.960051	-0.966307	-0.946201	-0.962748	0.279831	0.199287	-0.0465168	0.140494	0.269273	0.0567617	0.333584	0.142946	0.297835	1
CAT	-0.957603	-0.909876	-0.946374	-0.976834	-0.995691	-0.968644	-0.989826	-0.960523	0.417714	0.358451	0.137063	0.330685	0.421871	0.243511	0.47812	0.338175	0.413129	0.968408	1
AsPOx	-0.928149	-0.965147	-0.950115	-0.955357	-0.926721	-0.922381	-0.91312	-0.925241	0.322052	0.240415	0.0527414	0.192197	0.281358	0.087673	0.346498	0.18008	0.325816	0.970564	0.933735	1
GluR	-0.854818	-0.880712	-0.909748	-0.856877	-0.857229	-0.87463	-0.822314	-0.863196	0.21404	0.105616	-0.165945	0.00705332	0.187583	-0.0642849	0.248899	-0.0265593	0.257394	0.954165	0.859215	0.935556	1
H2O2	-0.891312	-0.899643	-0.915464	-0.916545	-0.895142	-0.89926	-0.86184	-0.895412	0.31914	0.231915	-0.0414377	0.154326	0.283247	0.0430663	0.378572	0.131333	0.355689	0.962414	0.90166	0.949626	0.973864	1
MDA	-0.950967	-0.913567	-0.959649	-0.958264	-0.974241	-0.986294	-0.962986	-0.962179	0.307455	0.233068	0.0085662	0.197075	0.313347	0.0856861	0.361837	0.172138	0.296476	0.978338	0.969954	0.941317	0.917217	0.934971	1
TFAA	-0.969224	-0.949853	-0.973795	-0.974063	-0.973485	-0.976354	-0.967883	-0.970256	0.316651	0.243475	0.0448314	0.211043	0.305055	0.103982	0.362441	0.202003	0.308774	0.988108	0.978886	0.978583	0.9169	0.939546	0.984633	1
Tchlor	0.907169	0.876826	0.910833	0.837705	0.830334	0.898296	0.844124	0.920962	-0.132779	-0.13304	0.185649	-0.00107763	-0.106753	0.0921933	-0.239587	-0.134358	-0.164163	-0.896304	-0.848797	-0.824079	-0.864958	-0.889382	-0.871621	-0.857366	1
TSS	-0.962055	-0.960152	-0.966583	-0.979824	-0.969578	-0.959508	-0.962711	-0.960412	0.356353	0.286375	0.0873384	0.248176	0.333686	0.146291	0.398317	0.249144	0.353948	0.984255	0.977284	0.987609	0.912387	0.940763	0.967928	0.995714	-0.849664	1
Gly	-0.926372	-0.954399	-0.95191	-0.962081	-0.945215	-0.933662	-0.924184	-0.933003	0.371362	0.30427	0.0396739	0.222325	0.336055	0.132823	0.418831	0.241435	0.395539	0.980733	0.949067	0.974696	0.951127	0.971873	0.950484	0.966748	-0.896466	0.975809	1
Proline	-0.948351	-0.961656	-0.96642	-0.960048	-0.938167	-0.947087	-0.92427	-0.948678	0.297461	0.220969	0.000581722	0.163805	0.263582	0.0525844	0.341516	0.160749	0.307665	0.986897	0.946385	0.992393	0.955371	0.974597	0.963578	0.985866	-0.877299	0.988507	0.985302	1
EL	-0.905843	-0.893409	-0.912172	-0.927554	-0.923318	-0.924703	-0.901677	-0.917412	0.37412	0.312935	0.0148837	0.220759	0.352541	0.113065	0.451698	0.226981	0.39981	0.957462	0.925767	0.916003	0.941623	0.981017	0.949731	0.936121	-0.930254	0.931868	0.964272	0.953893	1
RWC	0.919371	0.956564	0.914812	0.988372	0.963196	0.932283	0.956281	0.925448	-0.493743	-0.442655	-0.244078	-0.389643	-0.459516	-0.271286	-0.52995	-0.389106	-0.475036	-0.945603	-0.959115	-0.965614	-0.876187	-0.925445	-0.948848	-0.968982	0.828796	-0.977848	-0.965209	-0.964956	-0.933407	1
